# Supplementary material for: Correction: Suppression of Mitochondrial Complex I Influences Cell Metastatic Properties
Source: PLoS One. 2024 May 2;19(5):e0303435. doi: 10.1371/journal.pone.0303435 (PMC11065242; doi:10.1371/journal.pone.0303435)
Supplement: S1 File — (ZIP) [file pone.0303435.s001.zip]

Archive with 32 entries (32 files):
- Figure 2C original.pptx
- Figure 2E original 2.pptx
- File 1 - images for Figure 2A morphology/G19.jpg
- File 1 - images for Figure 2A morphology/P30.jpg
- File 1 - images for Figure 2A morphology/SC.jpg
- File 1 - images for Figure 2A morphology/WT.jpg
- File 2--Images for Figure 2B Hela cell adhesion assay/image1.png
- File 2--Images for Figure 2B Hela cell adhesion assay/image10.png
- File 2--Images for Figure 2B Hela cell adhesion assay/image11.png
- File 2--Images for Figure 2B Hela cell adhesion assay/image12.png
- File 2--Images for Figure 2B Hela cell adhesion assay/image2.png
- File 2--Images for Figure 2B Hela cell adhesion assay/image3.png
- File 2--Images for Figure 2B Hela cell adhesion assay/image4.png
- File 2--Images for Figure 2B Hela cell adhesion assay/image5.png
- File 2--Images for Figure 2B Hela cell adhesion assay/image6.png
- File 2--Images for Figure 2B Hela cell adhesion assay/image7.png
- File 2--Images for Figure 2B Hela cell adhesion assay/image8.png
- File 2--Images for Figure 2B Hela cell adhesion assay/image9.png
- File 3 - images for Figure 2D transwell/G19 -1.jpg
- File 3 - images for Figure 2D transwell/G19-2.jpg
- File 3 - images for Figure 2D transwell/G19-3.jpg
- File 3 - images for Figure 2D transwell/P30-1.jpg
- File 3 - images for Figure 2D transwell/P30-2.jpg
- File 3 - images for Figure 2D transwell/P30-3.jpg
- File 3 - images for Figure 2D transwell/SC-1.jpg
- File 3 - images for Figure 2D transwell/SC-2.jpg
- File 3 - images for Figure 2D transwell/WT-1.jpg
- File 3 - images for Figure 2D transwell/WT-2.jpg
- File 4--Images for Figure 2F spheroid/G19.jpg
- File 4--Images for Figure 2F spheroid/P30.jpg
- File 4--Images for Figure 2F spheroid/SC.jpg
- File 4--Images for Figure 2F spheroid/WT.jpg
